# Supplementary material for: Prevalence of burnout in paediatric nurses: A systematic review and meta-analysis
Source: PLoS One. 2018 Apr 25;13(4):e0195039. doi: 10.1371/journal.pone.0195039 (PMC5918642; doi:10.1371/journal.pone.0195039)
Supplement: S2 File — (XLSX) [file pone.0195039.s002.xlsx]

## Sheet: Hoja1
Estudio	n total	EE high	D high	PA low
Alves & Guirardello, 2016	267	73	x	x
Battles, 2000	148	47	8	74
Berkowitz, 1993	518	124	52	264
Czaja et al., 2012	173	78	66	80
Davis et al., 2013	15	x	x	2
Edmonds et al., 2012	88	30	22	27
Gallagher & Gormley, 2009	30	8	1	5
Moussa & Mahmood, 2013	55	31	41	47
Oebler & Davidson, 1992	121	40	14	44
Parada et al., 2005	104	17	23	14
Vasquez-Manrique et al., 2014	16	2	2	10
Zanatta & Lucca, 2015	65	16	19.37	16
